# Supplementary material for: A scalable, secure, and interoperable platform for deep data-driven health management
Source: Nat Commun. 2021 Oct 1;12:5757. doi: 10.1038/s41467-021-26040-1 (PMC8486823; doi:10.1038/s41467-021-26040-1)
Supplement: Supplementary file 3 — Source Data [file 41467_2021_26040_MOESM3_ESM.xlsx]

## Sheet: Figure2-a (100MB)
Figure2-a (100MB)
Multi-cluster - 100% 100MB
	95th Percentile Data Trasnfer Time	Max Data Transfer Time	Highest CPU Utilization (West)	Highest CPU Utilization (East)	STDEV - p95	STDEV - max
16	17.8	23.8	0.01	0.01	0.447214	0.447214
32	21	27	0.06	0.02	0	0.707107
64	22.2	33.4	0.11	0.09	0.83666	0.547723
128	26	35.2	0.13	0.12	2	0.83666
256	26	37.2	0.2	0.17	1	1.30384
512	37.2	42.6	0.27	0.21	1.30384	0.894427
1024	71.4	94.8	0.37	0.33	1.51658	1.64317
2048	80.6	99.4	0.51	0.45	2.88097	1.51658
# Concurrent Jobs	95th Percentile Job Execution Time (s)	Max Job Execution Time (s)
16	17	23
16	18	24
16	18	24
16	18	24
16	18	24
32	21	26
32	21	27
32	21	27
32	21	27
32	21	28
64	21	33
64	22	33
64	22	33
64	23	34
64	23	34
128	24	34
128	24	35
128	26	35
128	28	36
128	28	36
256	25	39
256	25	36
256	26	36
256	27	38
256	27	37
512	35	41
512	37	43
512	38	43
512	38	43
512	38	43
1024	69	93
1024	71	94
1024	72	94
1024	72	96
1024	73	97
2048	77	97
2048	79	99
2048	80	100
2048	83	100
2048	84	101

## Sheet: Figure2-b (1MB)
Figure2-b (1MB)
Multi-cluster - 100% 1MB
	95th Percentile Data Trasnfer Time	Max Data Transfer Time	Highest CPU Utilization (West)	Highest CPU Utilization (East)	STDEV - p95	STDEV - max
16	1	1	0.01	0.01	0	0
32	1	1	0.01	0.01	0	0
64	1	1	0.01	0.01	0	0
128	1	1	0.02	0.01	0	0
256	1	1	0.04	0.03	0	0
512	1	1	0.05	0.05	0	0
1024	1	1	0.07	0.07	0	0
2048	2	2	0.12	0.11	0	0
4096	4	7.8	0.26	0.22	0	0.447214
# Concurrent Jobs	95th Percentile Job Execution Time (s)	Max Job Execution Time (s)
16	1	1
16	1	1
16	1	1
16	1	1
16	1	1
32	1	1
32	1	1
32	1	1
32	1	1
32	1	1
64	1	1
64	1	1
64	1	1
64	1	1
64	1	1
128	1	1
128	1	1
128	1	1
128	1	1
128	1	1
256	1	1
256	1	1
256	1	1
256	1	1
256	1	1
512	1	1
512	1	1
512	1	1
512	1	1
512	1	1
1024	1	1
1024	1	1
1024	1	1
1024	1	1
1024	1	1
2048	2	2
2048	2	2
2048	2	2
2048	2	2
2048	2	2
4096	4	7
4096	4	8
4096	4	8
4096	4	8
4096	4	8

## Sheet: Figure2-c (100MB and 1MB)
Figure2-c (100MB and 1MB)
Multi-cluster - 80% 1MB - 20% 100MB
	95th Percentile Data Trasnfer Time	Max Data Transfer Time	Highest CPU Utilization (West)	Highest CPU Utilization (East)	STDEV - p95	STDEV - max
16	1	1	0.01	0.01	0	0
32	4.2	5	0.06	0.02	0.447214	0
64	5.4	7	0.11	0.09	0	0.894427
128	7	7.6	0.13	0.12	0.447214	0.547723
256	11.8	13.6	0.2	0.17	0.447214	0.547723
512	15.6	18	0.27	0.21	0.547723	0
1024	19	22.8	0.37	0.33	0.707107	2.28035
2048	26.8	39.4	0.51	0.45	0.83666	1.51658
# Concurrent Jobs	95th Percentile Job Execution Time (s)	Max Job Execution Time (s)
16	1	1
16	1	1
16	1	1
16	1	1
16	1	1
32	4	5
32	4	5
32	4	5
32	4	5
32	5	5
64	5	7
64	5	7
64	5	7
64	6	7
64	6	7
128	7	7
128	7	7
128	7	7
128	7	8
128	7	9
256	11	13
256	12	13
256	12	14
256	12	14
256	12	14
512	15	18
512	15	18
512	16	18
512	16	18
512	16	18
1024	18	19
1024	19	23
1024	19	23
1024	19	24
1024	20	25
2048	26	37
2048	26	39
2048	27	40
2048	27	40
2048	28	41

## Sheet: Figure2-d(Load Balancer)
Figure2-d(Load Balancer)
Exeuction Time	#Nodes
0	3
9	6
13	11
16	20
18	40
21	65
21	83
24	109
24	127
29	149
29	164
30	166
31	205
32	250
35	250
37	250
40	250
42	250
45	250
60	250
63	163
65	82
67	64
69	50
71	47
76	45
78	38
80	34
82	31
84	28
86	27
88	20
93	19
96	17
98	14
103	12
108	10
110	9
112	8
114	7
129	5
132	4

## Sheet: Figure2-e&f (ML Cluster)
Figure2-e&f (ML Cluster)
Preprocessing
# Concurrent Jobs	95th Percentile Job Execution Time (s)	Max Job Execution Time (s)	STDV - p95	STDV - Max
64	209	227	28.3055	27.8
128	222	251	40.1397	48.74
256	234	256	13.0627	9.15
512	307	350	29.4284	83.07
1024	373	399	24.7715	52.98
Trainference
# Concurrent Jobs	95th Percentile Job Execution Time (s)	Max Job Execution Time (s)	STDV - p95	STDV - Max
64	2760	2880	84.8528	90.9945
128	2832	2880	78.2304	122.963
256	2885	2940	37.494	50.1996
512	3012	3060	279.5	286.496
1024	3024	3180	90.9945	187.83

## Sheet: Figure3-c&d
Figure3-c&d
Security and Privacy Policy	MyPHD	Yang et al.	Al-khafajiy et al.	Mora et al.
App protection	3	1	1	1
App permissions	3	1	3	1
Data transmission	3	3	1	1
Data storage	3	1	1	1
Authentication & Authorization	3	2	2
Data encryption & anonymization	3	1	2
Services & Configurations	3	2	2				Experiment 1	Experiment 2	Experiment 3	CPU Utilization
Data encryption	3	1	2	1		Valid Requests	1024	1024	1024	10.54
MITM protection	3	1	2	1		Failed Requests	0	2048	0	26.88
						Blocked Requests	0	0	2048	11.24
						CPU Utilization	0.11	0.27	0.11

## Sheet: Figure5-b&c_UMAP 
Figure5-b&c_UMAP
rcav	-0.54367	3.36561
rcav	0.395375	-0.00244291
rcav	0.21048	0.854483
rcav	0.0888757	-0.459433
rcav	0.411844	-0.497428
rcav	-2.42642	-2.18926
rcav	-1.00658	-1.60646
rcav	-0.799417	-1.91488
rcav	-1.59991	-2.65777
rcav	-1.57921	-2.48273
rcav	-2.51175	-3.96367
rcav	2.82201	-3.65769
rcav	-1.56273	-2.72348
rcav	-1.50869	-2.66054
rcav	-2.99101	-3.01995
rcav	-1.51888	-3.49213
rcav	-2.92311	-2.66377
rcav	-1.59641	-2.61179
rcav	-0.370679	-0.377721
rcav	-2.6217	-1.77194
rcav	-1.93601	-3.8262
rcav	0.249279	-3.46993
rcav	-1.38219	-1.94196
rcav	-0.390255	-1.66078
rcav	-2.73813	-2.62443
rcav	-2.01648	-3.94192
rcav	0.737334	-4.60593
dgdz	4.61616	0.500784
dgdz	4.44227	0.934376
dgdz	11.1267	1.72227
dgdz	0.53846	1.3416
dgdz	4.57292	0.343211
dgdz	1.28564	-0.903978
dgdz	3.68932	0.625721
dgdz	4.12732	0.889191
dgdz	3.90804	0.677618
dgdz	4.70207	1.05226
dgdz	0.746649	-4.81458
dgdz	5.55342	-0.396033
dgdz	4.55565	0.103139
dgdz	4.52521	0.641422
dgdz	5.04837	0.406387
dgdz	4.76926	0.255839
dgdz	4.77471	0.390713
dgdz	4.59193	0.123805
dgdz	4.43091	0.890665
dgdz	0.854087	-4.89629
dgdz	4.02381	0.696203
dgdz	1.21702	-4.69094
dgdz	1.89636	-3.28844
dgdz	4.74307	1.26538
dgdz	3.92429	0.839368
dgdz	4.20426	0.802205
dgdz	1.84951	-2.82468
dgdz	0.370818	1.15434
dgdz	1.10989	-0.936675
dgdz	-1.47134	-2.10122
dgdz	3.87073	0.886574
dgdz	4.0538	1.0186
dgdz	4.3408	1.77006
dgdz	4.60437	1.66894
dgdz	4.1447	0.944142
dgdz	1.19865	-0.976405
dgdz	4.7164	0.425706
dgdz	5.00681	0.19403
dgdz	5.05386	0.086857
dgdz	4.88385	-0.966151
dgdz	5.06273	0.131469
dgdz	4.81829	-0.994228
dgdz	4.76126	-1.11084
dgdz	5.06993	-0.0447771
dgdz	5.05796	-0.216366
dgdz	4.88169	-0.848424
dgdz	4.99559	-0.414066
dgdz	4.86593	-0.79376
dgdz	5.01363	-0.539667
dgdz	5.02967	-0.315924
dgdz	5.09948	-0.113703
dgdz	4.75282	-1.08942
dgdz	6.17913	-0.623169
dgdz	5.09854	0.322043
dgdz	5.12356	0.176975
dgdz	5.08261	-0.0634569
dgdz	4.8787	-0.00171413
dgdz	5.1098	0.273881
dgdz	4.98823	0.5081
dgdz	2.22597	-1.04165
dgdz	1.96086	-3.03504
dgdz	5.14637	-0.0178177
dgdz	5.06849	0.266116
dgdz	5.19401	0.318182
dgdz	5.14336	5.38766
dgdz	5.15492	0.346669
dgdz	5.15989	0.189816
dgdz	4.77066	-1.09496
dgdz	4.83129	-1.03671
dgdz	4.97742	0.565814
dgdz	4.99089	0.40239
dgdz	4.77611	0.492151
dgdz	5.01694	0.438171
dgdz	4.64455	0.0999998
dgdz	6.05832	-0.607994
dgdz	4.99429	0.85232
dgdz	4.54174	1.68993
dgdz	4.73231	1.3602
dgdz	4.55634	0.71631
dgdz	1.97523	-3.03895
dgdz	0.553188	-5.07409
dgdz	5.00002	0.441271
dgdz	5.06301	0.453123
dgdz	5.17014	0.248263
dgdz	5.09952	0.152145
dgdz	5.18051	0.21019
dgdz	5.03606	0.250451
dgdz	5.0728	0.657786
dgdz	5.00013	0.703214
dgdz	4.67842	0.346695
dgdz	4.93646	0.542212
dgdz	5.03177	5.26361
dgdz	1.20996	-4.76733
dgdz	4.86849	0.618355
dgdz	5.48664	-0.371657
dgdz	5.01439	0.216523
dgdz	5.0861	-0.040684
dgdz	4.77332	-1.08791
dgdz	4.80995	-1.04539
dgdz	5.19082	0.388861
dgdz	5.0463	0.069485
dgdz	4.83037	-0.969845
dgdz	5.15475	0.144847
dgdz	4.78503	-0.90363
dgdz	4.49775	1.85957
dgdz	4.79063	1.04721
dgdz	4.49322	0.992917
dgdz	4.78433	1.35218
dgdz	4.69557	0.890859
dgdz	4.75593	0.575056
m82i	2.16682	3.37864
m82i	1.70912	2.94584
m82i	-2.18968	3.00122
m82i	-3.21804	1.31744
m82i	-4.18165	0.797048
m82i	-2.40855	2.96669
m82i	-4.34439	3.81719
m82i	-1.59211	4.04178
m82i	-1.77409	3.40071
m82i	-1.70111	4.31694
m82i	-0.524507	5.28602
m82i	-3.31971	2.24449
m82i	-1.91285	4.72001
m82i	-3.80947	1.76071
m82i	-3.52791	2.295
m82i	-2.71811	4.85778
m82i	-1.72028	5.09973
m82i	-4.37969	3.71637
m82i	-1.56273	4.34348
m82i	2.16437	3.42813
m82i	1.04354	3.98812
m82i	-0.903646	3.60954
m82i	-0.599049	4.37851
m82i	-4.60214	0.622489
m82i	2.16921	2.8902
m82i	-1.14176	3.72026
m82i	2.14028	3.06146
m82i	-1.03547	2.72569
m82i	-2.03345	1.3695
m82i	2.80458	2.32084
m82i	1.58912	2.98195
m82i	-0.767707	1.97613
m82i	-2.09828	0.886909
m82i	-2.10149	0.840457
m82i	-1.64149	1.50879
m82i	-2.16907	0.754514
m82i	-0.189951	1.29985
m82i	1.52172	2.81088
m82i	-4.09196	-2.36763
m82i	-4.01572	-1.95711
m82i	-1.60196	1.46636
m82i	-4.03627	-2.62028
m82i	-3.33962	-1.94838
m82i	-3.95075	-2.01416
m82i	0.231661	1.48029
m82i	-4.08357	-2.27359
m82i	1.27575	3.0271
m82i	-2.15139	1.17342
m82i	-3.95082	-1.99211
m82i	-3.97856	-2.02231
m82i	-4.03882	-2.05712
m82i	-2.73629	-2.54071
m82i	-4.04232	-2.57658
m82i	-3.88978	-2.00283
m82i	-0.690421	-1.78112
m82i	-3.99519	-2.17144
m82i	-3.41338	0.975489
m82i	-1.10391	0.297162
m82i	0.142195	1.26928
m82i	-1.72919	0.785484
m82i	-1.02198	1.95645
m82i	-1.17905	2.72913
m82i	-1.39693	1.93396
m82i	2.64015	2.35036
m82i	-2.81011	1.3205
m82i	-0.40775	3.92752
m82i	-0.937727	2.86117
m82i	-3.76606	1.7845
m82i	-0.794804	3.2828
m82i	-1.31203	-1.35044
m82i	-3.65018	1.24353
m82i	-2.14587	1.74552
m82i	2.12023	3.4768
m82i	-1.38569	3.57901
m82i	-3.36626	1.42988
m82i	-1.01729	2.71544
m82i	-0.0274447	2.94502
m82i	1.54984	3.13908
m82i	-0.635347	4.90808
m82i	1.0494	4.31233
m82i	-1.91075	4.69453
m82i	-1.85674	4.62344
m82i	-1.85022	4.47322
m82i	1.69719	3.38385
m82i	-2.13237	4.9796
m82i	-1.08748	5.09903
m82i	2.01787	3.55243
m82i	-2.07026	4.92362
m82i	-2.12701	4.91827
m82i	-2.07843	4.92089
m82i	-2.11188	4.94736
m82i	-1.99413	4.55735
m82i	-0.770819	5.00609
m82i	1.77699	3.69766
m82i	-3.10393	2.21922
m82i	-2.95014	2.25966
m82i	-0.989628	3.90145
m82i	2.16415	3.45303
m82i	2.02834	1.57404
m82i	-4.10635	0.748784
m82i	-1.83733	4.41815
m82i	-4.34798	3.74498
m82i	-1.93054	4.88094
m82i	-1.99992	4.84223
m82i	-2.0039	4.59947
m82i	-2.07059	4.67483
m82i	-1.37181	2.58542
m82i	2.51552	2.57536
m82i	-0.255744	4.80154
m82i	-2.07245	4.90116
m82i	-2.04388	4.98784
m82i	-2.05103	4.77673
m82i	-0.692625	3.3639
m82i	-2.2697	2.07285
m82i	-4.62622	4.46238
m82i	-3.92091	5.25192
m82i	-3.83556	5.29083
m82i	-2.08446	4.9157
m82i	-4.50747	4.4108
m82i	-2.07825	4.92815
m82i	-0.757007	3.82206
m82i	1.47633	2.07426
m82i	-0.369801	2.83348
m82i	0.279989	2.60529
m82i	-0.791282	1.73858
m82i	-0.0650629	2.86168
m82i	-0.301679	2.68461
m82i	0.428558	3.66739
m82i	-2.64509	-0.0561803
m82i	0.0470621	2.44476
m82i	-3.72024	2.02917
m82i	0.250181	2.31396
m82i	-1.04625	2.40218
m82i	-1.11057	2.28285
m82i	2.28767	0.782207
m82i	-0.446203	4.0451
m82i	-4.02045	5.10329
m82i	-1.89669	4.4052
m82i	-1.24115	3.78953
m82i	-2.00089	1.78938
m82i	-0.743687	3.11854
m82i	-1.41996	4.99481
m82i	-4.15179	-0.359405
m82i	-0.925535	3.74394
m82i	-3.24555	0.797428
m82i	-1.85902	4.71699
m82i	-4.42407	3.99649
m82i	-3.36896	1.36682
m82i	-3.33546	-2.30468
m82i	-0.466586	4.16319
m82i	-2.65443	3.62727
m82i	3.08684	-3.4227
m82i	3.13022	-3.34766
m82i	1.52167	2.71556
m82i	0.104646	4.50706
m82i	-0.273838	5.06961
m82i	1.06028	4.44498
m82i	-1.30999	3.66113
m82i	1.03532	4.35346
m82i	-0.602042	4.34328
m82i	-1.13506	4.06652
m82i	-0.379302	4.66216
m82i	2.24842	3.31633
m82i	-0.000697837	5.3246
m82i	-1.94166	4.58178
m82i	-1.8581	5.00185
m82i	-2.04417	4.88878
m82i	-1.96487	4.67465
m82i	-1.06711	3.96429
m82i	-2.85454	1.21939
m82i	-0.666988	4.62511
m82i	-1.95342	4.63849
m82i	2.2827	1.94056
m82i	0.898332	2.98928
m82i	-1.41503	4.32293
m82i	-0.225937	5.05282
m82i	-0.837882	3.80321
m82i	-0.273065	4.95091
m82i	-1.33222	3.02757
m82i	-0.136475	2.85987
m82i	-1.13285	2.63848
m82i	-1.10933	2.48407
m82i	-0.42008	2.87263
m82i	-0.317634	5.01448
m82i	-0.53433	4.34137
m82i	-2.24387	0.763498
m82i	-1.49614	-0.0493855
m82i	-1.28216	-0.236575
m82i	-1.24593	1.97125
m82i	1.64831	2.9833
m82i	-0.33357	2.43486
m82i	-0.732942	1.65616
m82i	-1.85518	-1.52591
m82i	-1.76944	-1.28712
m82i	-1.59958	-1.73088
m82i	-1.69156	-1.45677
m82i	-1.75428	-0.124276
m82i	3.75787	-0.0835506
m82i	3.80084	-0.306839
m82i	3.23167	-4.07946
m82i	-1.62413	-1.75277
m82i	-0.909912	-1.2595
m82i	-1.74088	0.0798547
m82i	-0.819669	-0.0709176
m82i	-2.75981	-3.34856
m82i	3.21965	-3.33328
m82i	-0.690559	-1.35077
m82i	-0.747135	-1.59481
m82i	-1.73772	-0.865171
m82i	3.05315	-3.73251
m82i	-1.72442	-1.39138
m82i	3.19951	-4.03439
m82i	-0.313424	-2.14412
m82i	-1.09122	-3.16419
m82i	-0.336215	-2.74913
m82i	-0.164363	-1.37343
m82i	-1.42259	1.64952
m82i	2.71434	1.27793
m82i	-1.46711	2.12831
m82i	-1.04266	0.937985
m82i	0.46503	0.337024
m82i	-1.35774	0.313317
m82i	-0.666685	-1.70725
m82i	-1.58904	-0.867428
m82i	3.0333	-3.64676
m82i	3.30582	1.32954
m82i	-1.93822	1.25114
m82i	1.64847	2.72277
m82i	-1.27676	3.05393
m82i	-1.84819	4.65708
m82i	-1.88287	4.56831
m82i	-0.915707	3.65109
m82i	-0.345444	5.02371
m82i	-2.6062	-2.04868
m82i	-0.648285	2.86132
m82i	-1.91818	4.56013
m82i	-1.8865	4.69722
m82i	-2.0533	4.87725
m82i	-1.16964	2.74055
m82i	3.30705	-3.57557
m82i	2.62765	-2.88615
m82i	0.570688	-0.237289
m82i	1.50839	2.85125
m82i	-1.40646	2.83823
m82i	-0.653908	2.36885
m82i	1.39134	2.81937
m82i	1.83204	3.02644
m82i	2.1822	3.3984
m82i	-0.745784	4.74544
m82i	-2.58132	3.00949
m82i	-2.65223	3.51853
m82i	-1.18939	3.88172
m82i	1.28725	3.25655
m82i	1.90675	3.55221
m82i	-1.22575	3.12872
m82i	-1.08893	2.31431
m82i	-0.998469	3.18417
m82i	-0.974244	3.38792
m82i	-0.32888	2.76357
m82i	-0.0212121	2.81946
m82i	-0.869717	3.95519
m82i	-4.06323	0.18496
m82i	-0.603819	2.78541
m82i	-0.0139693	2.63544
m82i	-1.1944	-0.88809
m82i	-1.25191	-0.527324
m82i	-2.87756	0.278186
m82i	-0.927011	3.74713
m82i	-1.6323	2.5012
m82i	-0.594072	2.8081
m82i	-0.974934	2.50593
m82i	-1.1193	2.35402
m82i	-1.00813	1.81586
m82i	2.6957	1.27874
m82i	3.40114	1.87859
m82i	2.23725	2.96119
m82i	-1.59511	2.69007
m82i	-0.836576	1.51555
m82i	-2.08605	1.06862
m82i	-2.51326	0.957881
m82i	-0.519597	1.83191
m82i	3.13731	-4.197
m82i	-0.237453	3.21734
m82i	-1.2886	2.41153
m82i	-1.59681	0.709516
m82i	-1.08496	2.20461
m82i	-1.10676	2.62764
m82i	-1.87885	1.47266
m82i	-1.71772	1.02155
m82i	-1.41403	2.37388
m82i	-3.92727	5.17466
m82i	0.109222	2.74083
m82i	0.40436	0.446587
m82i	0.152206	2.58845
m82i	-2.52547	-2.01635
m82i	-3.82334	-1.55458
m82i	-0.495832	2.78882
m82i	-1.20254	3.24052
m82i	-1.9074	4.59409
m82i	-1.06586	2.88308
m82i	-3.74603	1.81687
m82i	-0.574743	3.58883
m82i	2.55475	2.26112
m82i	0.411476	0.874857
m82i	-0.59205	1.48432
m82i	-0.24396	1.05329
m82i	-0.975765	1.86389
m82i	0.668463	3.22649
m82i	1.45339	2.99027
m82i	-1.07166	2.14224
m82i	-3.83259	1.62872
m82i	-0.92748	1.25498
m82i	-1.06096	2.37353
m82i	-0.804857	1.44883
m82i	1.54715	-0.283501
m82i	-0.340989	1.34137
m82i	-0.987453	1.39349
m82i	-2.14026	0.848278
m82i	-2.08426	1.01751
m82i	-1.37535	2.82727
m82i	-1.22317	1.98222
m82i	-1.07225	3.73427
m82i	-0.245636	3.93325
m82i	-0.775392	4.06869
m82i	-0.138111	2.63228
m82i	-1.45771	0.129655
m82i	-1.61485	-0.995108
m82i	-1.65088	-0.695246
m82i	-0.83239	-0.959021
m82i	3.25168	1.12162
m82i	1.40953	2.60189
m82i	-2.07382	1.49669
m82i	-1.61161	0.142615
m82i	-2.14658	0.637386
m82i	-1.1179	2.36545
m82i	-1.28109	1.97089
m82i	3.5791	1.60124
m82i	-2.58006	3.35618
m82i	-0.98197	1.32136
m82i	-0.909792	1.58005
m82i	-0.520653	-0.325266
m82i	0.358379	-0.8796
m82i	-0.565347	3.00856
m82i	-3.49666	1.12857
m82i	3.85271	-0.13454
m82i	-0.888631	1.28063
m82i	-3.25808	1.18303
m82i	2.89358	1.63333
m82i	3.07699	-4.16649
m82i	-1.69394	-0.0825875
m82i	-2.8528	-3.14712
m82i	4.17807	0.247986
m82i	2.7346	1.3108
m82i	-1.8652	0.461617
m82i	-4.07597	-2.37578
m82i	-1.64176	0.212115
m82i	2.7492	1.2854
m82i	-3.06574	-2.90077
m82i	3.99539	1.55652
m82i	3.06042	1.59663
m82i	2.43115	1.16788
m82i	-1.14085	1.81396
m82i	-0.738997	0.0365381
m82i	3.11041	0.364024
m82i	2.64056	0.654489
m82i	0.544786	1.53097
m82i	-2.14083	0.886785
m82i	-3.81524	-2.32582
m82i	-1.63435	-0.926681
m82i	-1.96651	-1.19609
m82i	-0.850441	-1.05437
m82i	3.80098	1.28174
m82i	2.44695	2.02582
m82i	2.87035	1.43636
m82i	-1.41049	-2.10345
m82i	-1.57307	-0.881551
m82i	-1.91695	-1.19995
m82i	2.39121	-3.07796
m82i	3.09445	-3.38096
m82i	-3.94687	-2.72358
m82i	-2.53675	-3.92739
m82i	-2.02319	-3.00803
m82i	3.28373	-3.98515
m82i	-3.01509	-3.66112
m82i	-2.38272	-1.22
m82i	-3.83026	-3.02784
m82i	3.95439	0.106586
m82i	0.406571	-3.07445
m82i	-4.10267	-2.25013
m82i	-0.74657	-1.42184
m82i	-3.96718	-2.51891
m82i	-0.804864	-1.87702
m82i	0.0931968	1.52544
m82i	2.62151	-2.9365
m82i	-1.81162	1.41915
m82i	2.86131	0.227468
m82i	-3.45805	-1.84374
m82i	-4.05557	-2.41428
m82i	3.78791	-0.403761
m82i	4.21218	1.57966
m82i	-0.653108	1.30481
m82i	3.67296	-0.419462
m82i	3.91483	-0.152271
m82i	-4.02092	-2.63728
m82i	-4.0611	-2.10419
m82i	-3.86089	-3.08795
m82i	1.37547	2.68114
m82i	2.8511	1.12491
m82i	-4.08849	-2.44359
m82i	0.51477	1.1749
m82i	-4.04689	-2.34406
m82i	-1.20504	0.379898
m82i	-3.7735	-3.01912
m82i	3.87867	1.82504
m82i	-1.91012	0.806724
m82i	-3.47896	-2.40061
m82i	-1.68305	-0.858632
m82i	-4.11255	-2.421
m82i	-3.84828	-1.69401
m82i	-3.10657	-1.92433
m82i	-2.3267	-0.844398
m82i	-1.71866	1.41968
m82i	-2.22419	-1.21569
m82i	-1.04637	1.26569
m82i	-3.9744	-2.66646
m82i	-1.95241	-3.44045
m82i	3.9233	0.707686
m82i	2.23088	2.79383
m82i	3.65063	-0.31159
m82i	3.73781	-0.395944
m82i	-1.71606	-1.4609
m82i	-4.06681	-2.46457
m82i	-3.97926	-2.6259
m82i	3.32412	2.18624
m82i	-1.7296	1.29981
m82i	3.79195	-0.187102
m82i	-4.03658	-2.41011
m82i	-1.33918	0.730199
m82i	-3.95552	-2.65569
m82i	3.19216	-3.37847
m82i	0.324906	1.47338
m82i	-0.450455	4.20066
m82i	-3.68411	-1.99506
m82i	-3.98808	-2.75581
m82i	-1.35228	-2.71597
m82i	-4.04093	-2.53335
m82i	-1.89776	-3.10234
m82i	4.44508	-1.10385
m82i	2.54745	-3.20482
m82i	-1.21218	-1.90704
m82i	-3.95695	-1.99374
m82i	-1.68459	1.37224
m82i	-2.19615	0.951033
m82i	-1.08904	2.81338
m82i	1.32367	2.98654
m82i	1.57304	2.8673
m82i	-1.32361	3.07679
m82i	-3.82224	1.6227
m82i	-2.03527	4.48152
m82i	-3.48822	1.59408
m82i	-3.68919	1.50485
m82i	-0.970968	2.34369
m82i	-0.748708	3.55579
m82i	-0.393	3.3694
m82i	-0.381061	4.27668
m82i	-0.440552	5.28652
m82i	2.67679	0.364491
m82i	1.54043	2.78179
m82i	-1.58595	0.609454
m82i	-0.121171	1.33602
m82i	-1.22983	1.59449
m82i	-4.0451	-2.10502
m82i	-2.39565	1.11664
m82i	-4.09321	-2.18683
m82i	-3.82506	1.67342
m82i	-1.71428	1.88105
m82i	-0.981405	3.21641
m82i	-1.73374	4.76339
m82i	-3.78186	1.66783
m82i	-3.79282	1.45123
m82i	-4.06883	-2.10504
m82i	-1.07038	2.36632
m82i	-0.983559	3.15335
m82i	-0.323263	5.01594
m82i	-1.91431	4.5529
m82i	-3.78377	1.70093
m82i	-3.46044	2.11384
m82i	-4.09726	-2.47188
m82i	1.84398	-2.114
m82i	-0.672395	1.36913
m82i	-1.15358	3.79671
m82i	-1.39648	2.9352
m82i	-3.77744	1.56376
m82i	-3.78764	1.62591
m82i	-4.06184	-2.16128
m82i	-3.98982	-1.93398
m82i	-1.12724	0.340333
cx9j	-3.01196	-1.54451
cx9j	-2.56391	-0.858592
cx9j	-2.73344	-3.7166
cx9j	-2.34483	-3.32695
cx9j	-2.22983	-0.979544
cx9j	-2.35143	0.278852
cx9j	-2.07399	1.261
cx9j	-0.195044	4.00765
cx9j	-2.37316	0.305793
cx9j	-0.0723861	1.73196
cx9j	-0.48922	2.10086
cx9j	1.75868	2.71569
cx9j	-2.22942	0.214609
cx9j	-1.56083	0.2757
cx9j	-2.38855	0.137933
cx9j	-0.373489	0.792078
cx9j	-1.26664	0.799974
cx9j	-0.89239	-0.538992
cx9j	-2.47706	-0.913096
cx9j	-1.409	0.474768
cx9j	-1.97892	-1.26514
cx9j	-2.22704	-0.823266
cx9j	-0.466528	2.16536
cx9j	-0.645898	3.48655
cx9j	-2.62797	-0.942777
cx9j	-2.7976	3.47856
cx9j	-0.974137	1.20812
cx9j	-1.24682	1.5248
cx9j	-2.38233	0.28097
cx9j	-1.76682	1.95437
cx9j	-2.41188	0.299867
cx9j	-1.73355	1.64059
cx9j	-1.08672	0.0774825
cx9j	-0.316165	-1.73126
cx9j	-1.89266	1.61035
cx9j	-0.859044	1.25681
cx9j	-2.377	-2.11715
cx9j	-2.96381	-2.15387
cx9j	-0.770759	0.200443
cx9j	-2.37919	-3.20766
cx9j	-2.05041	-0.00733968
cx9j	-2.34099	0.192108
cx9j	-0.959437	1.40627
cx9j	-2.85688	-2.10802
cx9j	-2.12748	-1.74318
cx9j	-1.31297	1.93763
cx9j	-2.95044	-0.216682
cx9j	-0.606938	2.7479
cx9j	-2.51893	-0.624869
cx9j	-1.5818	2.15108
cx9j	-2.43689	-1.29367
cx9j	-2.48321	-0.67217
cx9j	-3.29568	-1.08981
cx9j	-2.27037	-0.91275
cx9j	-2.32767	-1.14683
cx9j	-2.55928	-0.744511
cx9j	-2.31279	0.316085
cx9j	-3.04554	-1.52718
cx9j	-2.20266	2.25561
cx9j	-1.35181	0.675475
cx9j	-1.4403	1.52188
cx9j	-1.03003	-1.83821
cx9j	-0.754745	2.72866
cx9j	-1.47105	1.5305
cx9j	-1.25465	0.513212
cx9j	-1.16952	3.16843
cx9j	-2.31502	0.493539
cx9j	-0.184634	-2.43356
cx9j	-1.3557	0.0970146
cx9j	-2.32378	-1.12614
cx9j	-0.778425	1.29192
cx9j	-2.45812	1.90177
cx9j	-1.75338	1.88388
cx9j	-1.38442	0.636289
cx9j	-2.3299	0.206132
cx9j	-1.11578	2.10093
cx9j	-2.62224	0.266356
cx9j	-0.763083	2.69016
cx9j	-1.83264	1.22688
cx9j	-0.619524	1.38427
cx9j	-2.55868	-1.27096
cx9j	-2.12148	0.0552476
cx9j	-2.57801	-1.29716
cx9j	-2.238	-1.01706
cx9j	-0.573985	4.20161
cx9j	-1.61633	1.68626
cx9j	-0.913365	2.56387
cx9j	-2.43746	0.426867
cx9j	-2.43938	1.89582
cx9j	-0.034361	2.86652
cx9j	-0.255658	4.23783
cx9j	-0.898898	3.36859
cx9j	-1.20638	3.64911
cx9j	-2.39823	1.79327
cx9j	-1.7953	0.0239116
cx9j	-3.08851	-0.198786
cx9j	-2.75317	3.41476
cx9j	-2.47745	1.80716
cx9j	-1.03913	2.88542
cx9j	-2.52977	-0.312438
cx9j	-0.0662696	3.45636
cx9j	-1.62962	2.28711
cx9j	-0.455051	3.51756
cx9j	-2.65606	3.56041
cx9j	-1.07395	3.09739
cx9j	-2.29992	-0.200364
cx9j	-0.7458	2.07625
cx9j	-1.99937	0.141509
cx9j	-2.88704	0.0258533
cx9j	-2.17628	1.68225
cx9j	-1.00855	2.96052
cx9j	-0.601474	3.65903
cx9j	-0.726215	3.35924
cx9j	-1.92995	1.35351
cx9j	-2.28263	0.335769
cx9j	-2.32456	-0.0585581
cx9j	-2.62473	-0.667093
cx9j	-2.27307	-0.949209
cx9j	-2.23999	0.295021
cx9j	-2.79802	-1.89236
cx9j	-0.519417	3.74282
cx9j	-1.06007	3.54317
cx9j	-0.65841	3.97204
cx9j	-1.32218	1.06103
cx9j	-0.972028	3.11421
cx9j	-0.708101	3.56365
cx9j	-1.55979	1.47247
cx9j	-1.84369	-0.689248
cx9j	-1.67322	-0.244742
cx9j	-1.81987	-0.0354978
cx9j	-2.98351	0.0469502
cx9j	-2.60397	3.47047
cx9j	-2.324	-0.133696
cx9j	-0.756295	2.93313
cx9j	-1.51755	0.647834
cx9j	-2.36088	0.236198
cx9j	-0.627246	0.485533
cx9j	-2.51965	0.373967
cx9j	-1.42665	3.53294
cx9j	-1.48228	0.377332
cx9j	-0.775237	2.0838
cx9j	-0.811577	1.75439
cx9j	-1.10082	1.76766
cx9j	-0.815001	2.60437
cx9j	-1.56543	1.4964
cx9j	-2.30572	-0.0378517
cx9j	-2.29726	0.362641
cx9j	-2.58137	-1.61573
cx9j	3.27948	-4.09584
cx9j	-2.89363	-1.91967
cx9j	-0.737127	1.26496
cx9j	2.07823	0.148742
cx9j	-2.28122	1.86663
cx9j	-1.13318	2.9077
cx9j	-3.13377	-1.79376
cx9j	-1.98846	2.40954
cx9j	-2.12114	2.76325
cx9j	-1.15525	0.125132
cx9j	-1.85961	-0.102094
cx9j	-1.71807	3.14311
cx9j	-2.9571	0.258574
cx9j	-1.22821	5.00109
cx9j	-0.737915	5.35009
cx9j	-2.07369	2.85435
cx9j	-1.72067	3.27779
cx9j	-2.61155	3.63603
cx9j	-2.61687	-0.952111
cx9j	-0.817223	2.28611
cx9j	-2.03329	0.69337
cx9j	-0.398968	3.64508
cx9j	-2.66856	0.0324165
cx9j	-1.17519	3.66945
cx9j	-0.841311	2.86526
cx9j	-2.03956	1.6629
cx9j	-2.30446	3.42741
cx9j	5.94412	4.4523
cx9j	-0.870028	3.4793
cx9j	-1.7363	1.36587
cx9j	-1.47518	3.27662
cx9j	-2.86221	-0.0310682
cx9j	-0.406571	1.55529
cx9j	-1.64491	1.25754
cx9j	-0.980033	2.2407
cx9j	-2.33592	0.0826654
cx9j	-2.11212	0.065688
cx9j	-2.05599	0.0477396
cx9j	-2.41323	-0.702636
cx9j	-2.09955	0.182742
cx9j	-1.11103	3.01094
cx9j	-2.64592	0.0357086
cx9j	-0.579349	2.35141
cx9j	-2.60539	0.264268
cx9j	-1.57574	1.43882
cx9j	-2.17702	1.65588
cx9j	-2.49256	-1.31715
cx9j	-2.80526	0.00926292
cx9j	-3.16977	-1.97172
cx9j	-3.21285	-0.12715
cx9j	-3.37785	-2.83641
cx9j	-0.71756	2.77809
cx9j	-1.72404	0.986863
cx9j	-1.58681	1.94466
cx9j	-2.32895	1.31213
cx9j	-2.5503	0.411722
cx9j	-3.20443	-2.26796
cx9j	-2.40214	0.560894
cx9j	-1.85382	2.36544
cx9j	-1.19354	1.94382
cx9j	-2.1831	0.38203
cx9j	-1.19037	0.737662
cx9j	-2.56274	0.412804
cx9j	-3.29055	-1.98072
cx9j	-3.005	0.275197
cx9j	-2.72463	-3.28633
cx9j	-2.83004	0.300931
cx9j	-3.31685	0.00685775
cx9j	-3.02077	0.803671
cx9j	-4.23664	-0.0378853
cx9j	-3.12692	1.14433
cx9j	-2.79	2.12609
cx9j	-2.10999	3.06479
cx9j	-2.68708	0.417
cx9j	-3.05592	3.76364
cx9j	-3.73425	-2.15625
cx9j	-4.05	-0.0747561
cx9j	-3.23014	0.0607668
cx9j	-3.21375	0.222857
cx9j	-3.18288	0.173767
cx9j	-3.79652	-2.55571
cx9j	-2.92315	3.62402
cx9j	-3.00702	3.71346
cx9j	-1.17965	2.42712
cx9j	-2.44959	0.0700363
cx9j	-1.48607	1.30998
cx9j	-2.7063	0.301863
cx9j	-2.23234	2.45615
cx9j	-2.07094	1.70046
cx9j	-1.07243	2.40804
cx9j	-3.34154	1.11693
cx9j	-3.12556	-0.233138
cx9j	-1.05544	1.22677
cx9j	-1.50758	0.694148
cx9j	-2.4931	0.368954
cx9j	-1.62351	3.28704
cx9j	-2.69898	0.278523
cx9j	-1.30528	3.01465
cx9j	-1.5789	-2.14089
cx9j	-2.04875	-1.13177
cx9j	-1.98685	-0.595572
cx9j	-1.08254	3.06504
cx9j	-1.37768	1.86462
cx9j	-2.31079	-0.228144
cx9j	-3.17702	-0.770345
cx9j	-1.93812	0.326741
cx9j	-3.46555	-1.21659
cx9j	-1.88515	0.272217
cx9j	-2.43505	0.400302
cx9j	-1.18794	2.43015
cx9j	-0.65117	3.64332
cx9j	-2.67038	0.401956
cx9j	-0.388034	4.37721
cx9j	-1.15675	3.48832
cx9j	-2.55332	0.96688
cx9j	-0.872616	3.37283
cx9j	-2.61442	1.73286
cx9j	-1.93092	3.12456
cx9j	-2.65315	0.000904666
cx9j	-2.79651	0.0411629
cx9j	-1.32191	3.3303
cx9j	-1.90684	1.80335
cx9j	-2.25684	0.153839
cx9j	-2.1351	0.0962042
cx9j	-1.02592	2.13001
cx9j	0.107674	3.20143
cx9j	-1.68465	3.20597
cx9j	-3.40078	-0.244686
cx9j	-3.43381	-1.49054
cx9j	-2.15509	0.315987
cx9j	-3.60158	-0.304795
cx9j	-2.26863	0.695529
cx9j	-3.01708	-1.83085
cx9j	-2.49273	-1.98345
cx9j	-3.34899	-1.83134
cx9j	-2.8741	0.370871
cx9j	-0.765982	2.53931
cx9j	-1.46192	3.34518
cx9j	-1.15712	0.181935
cx9j	-0.758642	0.207385
cx9j	-1.47027	1.29274
cx9j	-3.05051	-2.26065
cx9j	-1.94582	1.15179
cx9j	-1.4784	3.21194
cx9j	-2.57539	0.196052
cx9j	-2.5042	0.425641
cx9j	-3.36031	-1.59009
cx9j	-2.43841	-0.0333665
cx9j	-1.36429	3.53595
cx9j	-0.190906	3.58193
cx9j	-2.594	0.475762
cx9j	-2.22716	-1.02902
cx9j	-0.154547	2.26166
cx9j	0.00987029	4.11915
cx9j	-0.612976	3.93234
cx9j	-2.63672	0.485931
cx9j	-0.938783	3.07691
cx9j	-1.00981	2.07119
cx9j	-0.876375	2.60284
cx9j	-2.71352	0.104243
cx9j	-3.81303	-0.612965
cx9j	-0.673176	4.17204
cx9j	-1.94314	2.87238
cx9j	-2.11294	0.100319
cx9j	-0.983186	3.89189
cx9j	-2.2105	0.426192
cx9j	-3.17238	-1.81966
cx9j	-1.19435	1.31951
cx9j	-3.04199	0.21076
cx9j	-3.43758	-1.09046
cx9j	-1.36982	1.5401
cx9j	1.6901	3.37517
cx9j	-1.03935	2.41475
cx9j	-0.191076	2.89667
cx9j	-1.36061	3.13843
cx9j	-0.562973	3.3394
cx9j	-2.18839	1.53415
cx9j	-1.27892	3.37084
cx9j	-2.64368	0.478135
cx9j	-3.16279	-3.58521
cx9j	-3.31286	-2.8132
cx9j	-3.50362	-2.82925
cx9j	-1.33717	3.1792
cx9j	-3.1102	-1.81019
cx9j	-0.857969	2.78396
cx9j	-2.67301	3.46045
cx9j	-1.24306	1.3988
cx9j	-0.323814	2.57631
cx9j	-2.14273	2.56644
cx9j	-1.74478	1.60446
cx9j	-1.70146	2.71806
cx9j	-1.23378	0.853786
cx9j	-2.24407	-0.973426
cx9j	-3.34416	-1.76116
cx9j	-2.33224	2.13381
cx9j	-2.22029	2.11015
cx9j	-0.828896	3.80383
cx9j	-2.03794	1.78799
cx9j	-2.36368	1.74682
cx9j	-2.05188	2.42596
cx9j	-1.93098	2.54058
cx9j	-1.31374	4.4096
cx9j	-2.36463	0.804839
cx9j	-2.2789	2.35336
cx9j	-1.61726	3.55963
cx9j	-1.24679	3.46183
cx9j	-2.38345	0.319054
cx9j	-3.13087	-1.84802
cx9j	-0.219924	1.92345
cx9j	-1.85038	0.361218
cx9j	-2.2938	0.480698
cx9j	-0.895273	2.38589
cx9j	-2.32815	-0.448175
cx9j	-2.57512	0.589577
cx9j	-1.79418	1.58449
cx9j	-2.73029	0.731522
cx9j	-1.20182	0.224575
cx9j	-3.1162	-1.92656
cx9j	-1.89927	2.66588
cx9j	-2.59113	1.13089
cx9j	-2.59812	1.05854
cx9j	-2.24419	0.686916
cx9j	-2.63143	0.618395
cx9j	-3.14439	0.946805
cx9j	-1.02859	3.8195
cx9j	-2.44166	0.586131
cx9j	-0.917562	2.66243
cx9j	-1.785	1.65436
cx9j	-2.478	0.480268
cx9j	-1.32778	2.68405
cx9j	-1.67278	1.87012
cx9j	-1.12882	2.37204
cx9j	-0.889854	2.74588
cx9j	-2.91182	-3.10711
cx9j	-2.43916	-3.67505
cx9j	3.10092	0.612588
cx9j	2.16373	1.08005
cx9j	1.44031	3.35191
cx9j	1.80487	1.23246
cx9j	-3.48291	-0.570578
cx9j	-1.58579	1.5639
cx9j	-3.18196	-1.24538
cx9j	-2.13019	-0.224137
cx9j	-3.02586	-1.59049
cx9j	-3.38254	-1.51435
cx9j	-3.3959	-1.67261
cx9j	-3.39386	-2.79085
cx9j	-1.34457	-1.73758
cx9j	-2.42769	0.109027
cx9j	-2.03528	1.32708
cx9j	-1.25739	2.36533
cx9j	-2.49395	-0.728125
cx9j	-0.368364	1.9948
cx9j	-1.33036	0.674978
cx9j	-1.16316	2.17187
cx9j	-3.23196	-2.20975
cx9j	-2.35474	0.0216599
cx9j	-3.10362	-1.8665
cx9j	11.3454	1.1353
cx9j	1.73304	3.19249
cx9j	-2.3996	-0.828347
cx9j	-2.36327	0.21557
cx9j	-1.71457	0.703455
cx9j	-2.45499	-1.27688
cx9j	0.644765	-1.80247
cx9j	0.617	-1.89093
cx9j	-1.11517	1.43624
cx9j	-2.04878	-0.294157
cx9j	-1.42658	2.22429
cx9j	-2.34347	1.80251
cx9j	-2.22364	0.524179
cx9j	-0.460744	2.11971
cx9j	11.2812	1.7241
cx9j	10.8027	0.278601
cx9j	10.8881	0.598491
cx9j	10.7993	0.509997
cx9j	0.928926	2.27481
cx9j	-3.40061	-1.5667
cx9j	-3.07512	-2.09616
cx9j	3.44489	-0.346003
cx9j	-2.74046	-3.55493
cx9j	1.97294	2.70835
cx9j	2.46978	1.4658
cx9j	-1.57985	0.761294
cx9j	-1.50328	1.0692
cx9j	2.39465	2.53403
cx9j	-2.61175	3.45883
cx9j	-1.82036	2.39907
cx9j	-2.7219	2.49058
cx9j	-2.13512	1.8791
cx9j	-0.245734	3.3983
cx9j	0.0675226	3.01618
cx9j	-1.46452	1.04401
cx9j	-2.49608	-1.01446
cx9j	-2.23306	-0.944157
cx9j	-2.4436	0.571999
cx9j	-1.2107	0.865444
cx9j	-0.631041	4.64602
cx9j	-1.50043	1.88008
cx9j	-0.93702	2.99968
cx9j	-2.17602	0.208781
cx9j	-2.34806	0.270194
cx9j	-1.48932	2.15568
cx9j	-0.948691	3.68369
cx9j	-1.39664	2.70809
cx9j	2.70686	2.10423
cx9j	-2.78629	-1.56033
cx9j	-2.96688	-2.99665
cx9j	-2.91646	1.73006
cx9j	-1.45365	1.14539
cx9j	0.0438113	4.33803
cx9j	-1.63506	1.44235
cx9j	-0.706066	-1.07495
cx9j	-0.931164	2.85077
cx9j	-0.933274	3.66858
cx9j	11.3366	1.85753
cx9j	11.3301	1.1115
cx9j	11.3496	1.45864
cx9j	-0.0262876	0.949521
cx9j	-0.0213956	4.06868
cx9j	0.498904	4.3573
cx9j	0.121461	3.1737
cx9j	-3.16373	-1.87537
cx9j	-3.49632	-0.773719
cx9j	2.8244	1.97877
cx9j	-0.880147	-1.08015
cx9j	-0.470196	3.96709
cx9j	-1.4999	1.87876
cx9j	-2.43517	0.978165
cx9j	0.209584	2.14651
yq3s	-1.77288	-5.1429
yq3s	-1.19689	-5.31244
yq3s	-0.350895	-5.37592
yq3s	-1.73305	-5.28787
yq3s	1.00864	-5.48939
yq3s	-0.605941	-5.20655
yq3s	1.28125	-4.38231
yq3s	1.11442	-5.33148
yq3s	0.879556	-4.90977
yq3s	1.86592	-3.26228
yq3s	-1.18549	-5.33258
yq3s	0.199679	-2.8711
yq3s	-1.94488	-5.03931
yq3s	-1.08477	-5.41953
yq3s	0.895552	-5.43324
yq3s	0.531635	-5.60019
yq3s	-2.17923	-4.87314
yq3s	3.61332	-0.515014
yq3s	2.08556	-4.14551
yq3s	1.10681	-5.1885
yq3s	-2.4694	-3.99539
yq3s	7.11636	-1.20128
yq3s	2.33692	-5.08036
yq3s	-2.67941	-4.4214
yq3s	3.53817	-0.574008
yq3s	4.88394	-0.587504
yq3s	2.57423	-4.85832
yq3s	-0.224998	-6.79418
yq3s	4.94301	-0.611251
yq3s	0.0173591	-5.47333
yq3s	-0.245503	-5.41579
yq3s	0.444838	-2.59686
yq3s	1.68584	-3.17079
yq3s	1.84514	-2.69877
yq3s	-0.0357448	-4.95377
yq3s	0.234204	-5.48382
yq3s	1.3409	-4.12973
yq3s	1.86171	-3.12872
yq3s	1.83662	-3.18691
yq3s	0.212497	-5.43694
yq3s	0.59687	-4.5074
yq3s	0.723661	-4.49585
yq3s	-1.12284	-4.84385
yq3s	0.255941	-5.30629
yq3s	1.8255	-3.06256
yq3s	0.404766	-5.62991
yq3s	0.568925	-5.33885
yq3s	0.961088	-4.41235
yq3s	1.73729	-3.31749
yq3s	1.6539	-3.14247
yq3s	0.0911332	-5.0123
yq3s	-0.774439	-5.11844
yq3s	-0.912207	-4.81844
yq3s	1.26406	-4.05174
yq3s	1.43326	-3.53547
yq3s	0.11523	-5.27651
yq3s	0.675215	-5.32871
yq3s	-1.50869	-5.27038
yq3s	1.61199	-4.32359
yq3s	1.27547	-4.86548
yq3s	1.5948	-4.26517
yq3s	-2.10549	-4.91411
yq3s	1.15808	-5.47722
yq3s	1.90234	-5.38032
yq3s	-1.72257	-5.26097
yq3s	0.074999	-5.04126
yq3s	0.293596	-5.4327
yq3s	0.362987	-5.64329
yq3s	0.531713	-5.53841
yq3s	0.354953	-4.98447
yq3s	-0.503462	-5.0577
yq3s	-0.344604	-5.15333
yq3s	1.42306	-4.35701
yq3s	0.0290889	-4.85144
yq3s	1.62407	-5.02796
yq3s	-0.51361	-5.27525
yq3s	-0.297934	-5.21004
yq3s	0.493132	-5.01684
yq3s	0.156183	-5.02497
yq3s	0.728294	-4.42411
yq3s	1.8586	-5.28558
yq3s	1.19987	-5.52172
yq3s	0.993913	-5.56329
yq3s	1.19566	-5.53741
yq3s	1.43812	-4.36564
yq3s	-1.78188	-5.3039
yq3s	2.60303	-3.72015
yq3s	1.78561	-5.33535
yq3s	4.01252	-0.385196
yq3s	-1.74616	-5.20636
yq3s	-1.10791	-5.32762
yq3s	0.934665	-5.19202
yq3s	1.79646	-5.3944
yq3s	1.55045	-3.69068
yq3s	1.36185	-5.55322
yq3s	0.522959	-5.58403
yq3s	1.61778	-4.35959
yq3s	1.17576	-5.17332
yq3s	1.09505	-5.58715
yq3s	-1.23045	-5.31073
yq3s	0.178551	-5.29868
yq3s	1.27148	-4.50235
yq3s	-0.299868	-5.16694
yq3s	0.672192	-4.64901
yq3s	1.81615	-5.25725
yq3s	-1.81131	-5.07172
yq3s	0.907139	-4.49356
yq3s	-0.521748	-5.57108
yq3s	-0.548286	-4.48849
yq3s	1.27884	-4.12538
yq3s	0.515655	-4.14003
yq3s	-0.309505	-5.20762
yq3s	1.39757	-4.31113
yq3s	1.847	-5.29502
yq3s	0.729854	-4.19813
yq3s	-0.49691	-5.6635
yq3s	-1.7246	-5.05769
yq3s	-2.65153	-3.78037
yq3s	1.19499	-5.1833
yq3s	0.155871	-4.82769
yq3s	0.410223	-5.0383
yq3s	0.352731	-4.56307
yq3s	2.04047	-5.18179
yq3s	1.50154	-4.66993
yq3s	-0.819743	-5.35417
yq3s	3.74535	-0.298706
yq3s	0.767935	-4.17917
yq3s	0.0516734	-5.62621
yq3s	0.787801	-4.15637
yq3s	0.797147	-5.13445
yq3s	1.3213	-4.18529
yq3s	1.17342	-4.79371
yq3s	3.59446	-0.70201
yq3s	1.41627	-3.9428
yq3s	1.20279	-4.96983
yq3s	-0.295411	-5.28666
yq3s	0.459492	-5.49385
yq3s	-0.203331	-5.07736
yq3s	0.510907	-5.04929
yq3s	0.507718	-5.58505
yq3s	0.942296	-5.0623
yq3s	-1.66786	-5.37756
yq3s	1.2777	-5.08465
yq3s	-0.21815	-5.1461
yq3s	-0.719997	-5.41911
yq3s	1.9922	-5.04264
yq3s	1.97113	-4.96482
yq3s	1.50653	-4.60868
yq3s	1.17823	-5.63709
yq3s	1.40948	-4.60862
yq3s	1.41003	-4.18807
yq3s	0.619181	-3.73304
yq3s	3.59171	-0.591578
yq3s	1.73487	-5.42327
yq3s	1.12907	-4.91261
yq3s	0.506442	-4.23645
yq3s	1.79816	-4.42472
yq3s	1.75696	-5.36454
yq3s	-1.79509	-5.1577
yq3s	1.20588	-5.0463
yq3s	1.13713	-5.21142
yq3s	1.57432	-4.13835
yq3s	0.577529	-5.75832
yq3s	1.03818	-5.30682
yq3s	-0.467852	-5.43447
yq3s	0.642424	-4.8105
yq3s	-1.81	-5.25836
yq3s	-1.9406	-5.0236
yq3s	1.09811	-5.3905
yq3s	4.09055	-0.240987
yq3s	0.833512	-5.11037
yq3s	1.99809	-5.27149
yq3s	-0.19022	-5.71331
yq3s	1.83781	-5.36589
yq3s	1.06731	-5.02156
yq3s	0.472474	-4.75663
yq3s	2.09468	-5.1572
yq3s	2.22831	-5.14157
yq3s	0.355277	-5.33248
yq3s	1.95517	-5.25738
yq3s	1.06322	-5.41366
yq3s	1.77847	-4.5087
yq3s	1.58259	-5.44177
yq3s	0.605766	-4.73814
yq3s	4.00212	-0.374264
yq3s	1.82339	-4.52843
yq3s	-1.77818	-5.35358
yq3s	3.78526	-0.679036
yq3s	-0.77306	-6.64688
yq3s	1.60178	-4.55435
yq3s	0.580951	-4.54077
yq3s	-0.0122187	-5.47329
yq3s	0.113597	-4.78695
yq3s	-0.395086	-5.33745
yq3s	1.66677	-4.84468
yq3s	-1.96299	-5.04478
yq3s	1.71567	-5.24794
yq3s	1.80869	-5.30488
yq3s	1.45315	-4.88185
yq3s	-0.953622	-5.1456
yq3s	0.355216	-5.53053
yq3s	-2.83284	-4.21595
yq3s	-0.302827	-5.40521
yq3s	0.764004	-4.31213
yq3s	-0.032473	-5.12608
yq3s	0.740003	-4.48622
yq3s	3.81329	-0.329076
yq3s	-2.89269	-3.97953
yq3s	0.551435	-5.61247
yq3s	0.600979	-4.55836
yq3s	4.12816	0.0143301
yq3s	-0.362444	-5.11995
yq3s	1.7008	-3.663
yq3s	-0.451802	-4.74773
yq3s	1.60435	-4.12892
yq3s	0.154137	-3.74738
yq3s	1.58723	-3.98009
yq3s	1.63659	-4.2687
yq3s	0.683888	-4.41441
yq3s	1.06221	-5.37363
yq3s	0.212764	-5.49355
yq3s	1.1758	-4.93518
yq3s	0.115004	-5.43619
yq3s	-2.62491	-4.43192
yq3s	1.11259	-4.80734
yq3s	1.06663	-5.05919
yq3s	1.62679	-3.98471
yq3s	0.779661	-4.85209
yq3s	1.51973	-4.21849
yq3s	-2.57158	-3.74051
yq3s	-0.0735031	-5.37644
yq3s	1.48963	-4.29899
yq3s	1.61971	-4.11127
yq3s	1.6327	-4.22964
yq3s	0.533948	-4.41784
yq3s	0.485653	-4.67197
yq3s	0.404296	-5.47776
yq3s	-0.315875	-5.35561
yq3s	0.722583	-3.96241
yq3s	1.48519	-3.30854
yq3s	0.815118	-3.65993
yq3s	4.09141	-0.0630785
yq3s	-1.54002	-5.19808
yq3s	-1.91754	-5.01669
yq3s	-0.839904	-4.94812
yq3s	1.67873	-3.71589
yq3s	0.120403	-4.89385
yq3s	0.837025	-3.92702
yq3s	1.30555	-5.05054
yq3s	-0.74832	-5.55139
yq3s	-3.00474	-4.0874
yq3s	1.95938	-3.13375
yq3s	1.54542	-4.50583
yq3s	1.21891	-4.8827
yq3s	0.875766	-4.2755
yq3s	4.09359	-0.210883
yq3s	0.63462	-4.19253
yq3s	-1.75849	-4.71776
yq3s	1.07527	-5.27346
yq3s	0.610451	-4.27907
yq3s	0.084244	-5.5001
yq3s	0.516896	-5.5373
yq3s	-1.89647	-4.95734
yq3s	1.49692	-4.23989
yq3s	0.494928	-4.68674
yq3s	-2.27699	-4.67358
yq3s	1.52186	-4.31126
yq3s	0.439297	-5.42168
yq3s	0.774247	-4.13849
yq3s	0.650546	-4.56238
yq3s	3.52068	-0.715429
yq3s	-0.407752	-5.09909
yq3s	1.64499	-2.9145
yq3s	0.682661	-4.39413
yq3s	-0.603798	-5.18564
yq3s	1.64445	-3.65494
yq3s	0.538478	-5.09012
yq3s	0.495447	-4.84532
yq3s	0.0169222	-5.17242
yq3s	-2.5033	-4.40926
yq3s	0.464479	-4.408
yq3s	0.621254	-4.37282
yq3s	-2.66298	-4.2233
yq3s	0.753823	-4.01606
yq3s	0.34325	-4.68017
yq3s	-1.6476	-5.10167
yq3s	0.479239	-5.51678
yq3s	0.590546	-3.96495
yq3s	1.49313	-4.51927
yq3s	1.3946	-4.6363
yq3s	-0.577265	-5.56874
yq3s	-0.811864	-5.4048
yq3s	-1.7278	-5.2896
yq3s	0.128273	-4.86369
yq3s	1.4426	-4.31647
yq3s	1.11499	-5.15438
yq3s	0.873884	-4.04232
yq3s	0.29429	-5.44117
yq3s	-0.869014	-5.29518
yq3s	-0.214812	-5.09544
yq3s	0.821357	-5.62514
yq3s	1.53122	-3.52506
yq3s	0.587179	-4.41329
yq3s	0.627539	-5.40624
yq3s	-0.330645	-5.29987
yq3s	1.15286	-5.22461
yq3s	-0.964173	-5.2084
yq3s	1.24885	-4.11834
yq3s	0.62321	-4.1904
yq3s	3.72701	-0.264923
yq3s	0.622641	-4.42517
yq3s	-0.37293	-5.16842
yq3s	-0.71742	-5.38052
yq3s	-3.07313	-4.02925
yq3s	0.432014	-4.59255
yq3s	1.56635	-4.16938
yq3s	0.902799	-5.08131
yq3s	1.62191	-4.00393
yq3s	0.767571	-4.70961
yq3s	0.0646229	-5.61586
yq3s	1.05977	-4.31114
yq3s	-1.11163	-4.75792
yq3s	0.590103	-4.81665
yq3s	1.13245	-4.72469
yq3s	-1.91816	-4.94911
yq3s	0.60842	-4.76828
yq3s	-0.535072	-5.81897
yq3s	-0.692741	-5.7012
yq3s	0.0427232	-4.44449
yq3s	1.65702	-5.26158
yq3s	-0.8644	-5.17725
yq3s	0.649334	-5.21459
yq3s	-1.63284	-5.15344
yq3s	0.498659	-5.50862
yq3s	-1.54208	-5.26774
yq3s	1.47136	-4.32347
yq3s	0.831067	-5.35151
yq3s	1.8035	-5.26481
yq3s	0.939863	-5.23658
yq3s	0.272941	-5.59107
yq3s	-0.608846	-5.61861
yq3s	-0.30557	-4.74449
yq3s	0.438216	-5.05523
yq3s	1.84329	-5.29943
yq3s	-0.291726	-5.46499
yq3s	-0.201948	-5.22822
yq3s	1.16713	-5.57712
yq3s	1.37776	-4.49852
yq3s	-0.77832	-5.33319
yq3s	-0.257938	-5.1799
yq3s	0.900359	-4.25169
yq3s	0.301248	-4.73391
yq3s	0.135362	-4.81444
yq3s	0.534044	-5.11283
yq3s	3.4204	-0.437929
yq3s	-0.114454	-4.93381
yq3s	0.689956	-4.56725
yq3s	0.662424	-5.11235
yq3s	0.00295543	-5.16427
yq3s	0.484203	-5.15717
yq3s	0.421012	-5.22174
yq3s	3.83334	-0.254844
yq3s	0.990201	-4.6135
yq3s	3.72334	-0.547071
yq3s	0.559902	-5.37452
yq3s	0.544825	-4.79622
yq3s	0.394927	-5.04956
yq3s	-1.13969	-5.32232
yq3s	-0.613428	-5.29485
yq3s	-0.154279	-4.98197
yq3s	1.62934	-3.97655
yq3s	0.208605	-4.89583
yq3s	0.337941	-5.53233
yq3s	0.619147	-4.39237
yq3s	-0.242043	-5.23538
yq3s	0.323034	-4.89013
yq3s	-0.065779	-4.99119
yq3s	-2.48414	-3.8623
yq3s	0.675124	-4.00731
yq3s	-0.441285	-5.81686
yq3s	0.797779	-4.19191
yq3s	0.127994	-4.7902
yq3s	-0.7455	-5.43767
yq3s	0.0818635	-4.4112
yq3s	-0.911967	-5.26697
yq3s	0.93474	-5.35066
yq3s	1.64732	-4.38117
yq3s	-1.40234	-5.28045
yq3s	1.22449	-4.84571
yq3s	0.728747	-4.11444
yq3s	3.90498	-0.477251
yq3s	0.490781	-4.22746
yq3s	-2.42557	-3.84535
yq3s	4.2303	0.0596818
yq3s	1.58018	-4.47275
yq3s	1.71023	-3.79429
yq3s	1.88593	-4.97468
yq3s	1.04107	-5.16193
yq3s	3.30971	0.938597
yq3s	0.955912	-4.10012
yq3s	1.05314	-5.05138
yq3s	0.868712	-4.05695
yq3s	0.48346	-4.86539
yq3s	-0.00873502	-5.25489
yq3s	-0.94958	-5.09923
yq3s	-0.370277	-4.67116
yq3s	1.5821	-4.06239
yq3s	0.893597	-5.43967
yq3s	0.24085	-4.92036
yq3s	0.469602	-4.33919
yq3s	1.01641	-4.91112
yq3s	0.91988	-5.05583
yq3s	0.924638	-4.21678
yq3s	1.08657	-4.23499
yq3s	0.388507	-4.7048
yq3s	1.75915	-5.23369
yq3s	3.41263	-4.04251
yq3s	-1.13656	-5.61178
yq3s	4.30714	0.0724575
yq3s	0.627752	-4.69011
yq3s	4.09167	-0.536118
yq3s	1.61383	-5.40663
yq3s	2.16249	-3.60469
yq3s	1.77931	-3.18918
yq3s	1.14509	-4.82078
yq3s	0.650366	-5.40783
yq3s	0.482637	-4.56768
yq3s	0.505577	-4.34336
yq3s	-0.0268824	-5.18589
yq3s	0.214061	-4.36789
yq3s	1.61902	-4.18438
yq3s	1.7217	-5.31426
yq3s	0.568026	-4.8923
yq3s	1.8436	-3.17259
yq3s	2.02856	-4.83133
yq3s	0.544284	-5.06988
yq3s	1.42096	-3.97632
yq3s	-0.611704	-5.44477
yq3s	-0.65022	-6.67168
yq3s	4.04927	-0.491021
yq3s	2.7357	-4.65536
yq3s	1.61091	-3.41213
yq3s	-0.168044	-4.89502
yq3s	0.803813	-3.9668
yq3s	-0.83437	-5.359
yq3s	0.438366	-4.75184
yq3s	-0.743912	-5.18525
yq3s	1.01149	-5.25578
yq3s	2.3606	-5.04372
yq3s	1.09866	-5.17059
yq3s	-0.257442	-5.15173
yq3s	0.543682	-5.65442
yq3s	0.558518	-5.18116
yq3s	-0.953512	-5.3784
yq3s	-0.572377	-5.65246
yq3s	0.619638	-4.93463
yq3s	3.61298	-0.369936
yq3s	4.04332	-0.159488
yq3s	0.335484	-5.35614
yq3s	-0.882053	-5.39758
yq3s	1.21541	-4.09744
yq3s	0.426555	-5.58194
yq3s	1.11753	-4.31191
yq3s	0.468926	-5.48331
yq3s	0.402608	-5.46204
yq3s	-0.616598	-5.07363
yq3s	0.838608	-4.06504
yq3s	1.36857	-4.21088
yq3s	-0.0692487	-3.98136
yq3s	1.73495	-5.40398
yq3s	1.54138	-4.24285
yq3s	0.333099	-5.13895
yq3s	0.772089	-4.2387
yq3s	0.405623	-5.4457
yq3s	-1.12011	-4.96243
yq3s	0.763397	-4.0444
yq3s	1.29236	-4.22643
yq3s	-1.04818	-4.86141
yq3s	1.8117	-3.60639
yq3s	-0.784984	-5.24259
yq3s	3.87931	-0.388614
yq3s	3.97057	-0.41651
yq3s	1.62832	-4.00366
yq3s	1.1429	-4.23995
yq3s	0.559044	-4.49051
yq3s	-2.78286	-4.29092
yq3s	1.15	-4.19071
yq3s	3.91645	-0.260128
yq3s	1.68351	-3.64306
yq3s	2.49116	-3.68333
yq3s	1.55351	-3.2344
yq3s	1.62082	-3.93054
yq3s	1.25442	-3.83986
yq3s	1.04403	-4.07519
yq3s	0.684654	-3.99883
yq3s	0.165718	-4.94064
yq3s	1.4932	-5.25971
yq3s	0.0947073	-5.21655
yq3s	-1.68611	-4.99226
yq3s	1.5939	-4.48713
1ict	-4.40245	4.03422
1ict	-3.62777	4.4481
1ict	-3.55738	4.44413
1ict	-3.80907	4.89727
1ict	-4.11162	4.31973
1ict	-3.89892	3.92649
1ict	-3.972	4.25648
1ict	-4.446	3.92774
1ict	-3.35302	4.63727
1ict	-4.15353	3.75105
1ict	-3.78275	4.40746
1ict	-4.00766	4.19136
1ict	-3.88663	3.92366
1ict	-3.63021	4.72553
1ict	-3.50235	4.73346
1ict	-4.0904	4.2794
1ict	10.7697	0.3107
1ict	-3.57088	4.8645
1ict	-4.40501	3.9632
1ict	-3.10007	4.64532
1ict	-3.93624	4.40385
1ict	-3.20887	5.11205
1ict	-4.359	3.73526
1ict	11.0509	0.831011
1ict	10.911	0.728563
1ict	11.01	0.814602
1ict	-3.6011	1.24357
1ict	-3.86178	4.37657
1ict	-3.77823	4.60876
1ict	-3.75284	4.61163
1ict	-4.48603	3.88776
1ict	-3.3465	4.97518
1ict	-4.24118	4.65911
1ict	-2.79469	4.91975
1ict	-3.04765	3.95357
1ict	-4.56918	3.93941
1ict	-2.92695	5.30291
1ict	-3.11445	4.47635
1ict	-3.38583	5.22353
1ict	-2.50606	5.44933
1ict	-4.65367	4.25674
1ict	-3.91271	4.7999
1ict	-3.62017	5.10264
1ict	-2.77163	5.21447
1ict	-3.44542	5.02705
1ict	-3.799	5.10737
1ict	-4.71715	4.01412
1ict	-2.1668	5.37271
1ict	-3.73633	5.01815
1ict	-3.79068	4.88729
1ict	-4.67346	4.31935
1ict	-3.97844	4.98626
1ict	-3.02853	5.48431
1ict	-2.73012	5.38472
1ict	-3.10696	4.34751
1ict	-3.91917	4.09702
1ict	-4.42339	4.04538
1ict	-3.21588	5.34392
1ict	-4.69361	4.23227
1ict	-3.85718	4.79841
1ict	-3.32903	5.3613
1ict	-3.16351	5.11309
1ict	-3.30268	5.45704
1ict	-3.46586	5.4445
1ict	-2.62891	5.47703
1ict	-3.42389	5.04837
1ict	-4.60448	4.45754
1ict	-2.59174	5.42435
1ict	-4.32282	4.71518
1ict	-3.19786	5.47018
1ict	-2.89704	5.50304
1ict	-4.30007	4.75431
1ict	-3.0913	5.19292
1ict	-3.77582	5.26563
1ict	11.2393	1.00873
1ict	11.2322	1.00475
1ict	10.9677	0.784414
1ict	11.0547	0.850749
1ict	11.0119	0.805032
1ict	-2.84259	5.05903
1ict	-3.35176	4.47841
1ict	-3.90325	3.92589
1ict	-3.82848	4.48038
1ict	-4.46482	3.91217
1ict	1.86586	2.46062
1ict	-3.62451	5.00914
1ict	-1.26085	5.13187
1ict	-2.93022	5.45559
1ict	-2.15573	5.43716
1ict	-2.67385	3.69945
1ict	-2.79601	5.11924
1ict	-3.0337	5.027
1ict	-4.35557	4.56851
1ict	-4.09663	4.35202
1ict	-4.07809	4.80015
1ict	-3.24094	5.25548
1ict	-3.72224	5.39407
1ict	-3.59568	5.50919
1ict	-2.95688	5.46091
1ict	-4.35008	4.36578
1ict	-3.62044	4.46642
1ict	-3.7015	4.7357
1ict	-1.89339	5.31854
1ict	-2.29035	5.24486
1ict	-4.22334	4.44553
1ict	-4.29728	4.13965
1ict	-2.63443	5.12136
1ict	-2.49945	5.4475
1ict	-4.06033	5.18608
1ict	-2.64214	5.46187
1ict	-3.35097	5.24295
1ict	-2.94416	5.54547
1ict	-2.42958	5.30629
1ict	-2.99007	5.14824
1ict	-2.89894	5.17546
1ict	-4.15241	5.04235
1ict	-4.27212	4.54011
1ict	-3.88752	3.95095
1ict	-3.67958	4.27861
1ict	-3.66607	4.64058
1ict	-4.40588	3.98849
1ict	-4.73052	3.80135
1ict	-4.04238	5.09799
1ict	-2.98094	4.52873
1ict	-3.77603	4.20851
1ict	-4.41407	3.93918
1ict	-4.33847	4.63393
1ict	-2.91978	5.28159
1ict	-2.9596	5.43499
1ict	-2.98538	5.40432
1ict	-4.70354	3.87993
1ict	-3.34843	4.81227
1ict	-4.67023	4.31215
1ict	-4.36514	4.06541
1ict	-3.37622	5.36344
1ict	-3.26837	5.44609
1ict	-3.23504	5.33631
1ict	-2.55919	5.32284
1ict	-4.66435	4.34672
1ict	-4.72848	3.75427
1ict	-4.32665	4.08492
1ict	-3.36563	5.09106
1ict	-2.41987	5.20022
1ict	-4.15376	4.53763
1ict	-3.71795	4.34679
1ict	-4.16542	4.23948
1ict	-3.52083	5.50679
1ict	-4.0375	5.1623
1ict	-4.6798	4.14168
1ict	-3.57025	4.69527
1ict	-2.92047	5.35598
1ict	-3.42458	5.47
1ict	-4.32413	3.66121
1ict	-2.86735	5.34879
1ict	-4.27982	4.805
1ict	0.517794	4.74515
1ict	-4.32743	4.13297
1ict	-3.62085	4.69203
1ict	-3.79258	4.94886
1ict	-3.78216	4.28144
1ict	-4.50416	3.81356
1ict	-3.87965	3.96657
1ict	-4.24133	4.71431
1ict	-2.79701	5.36785
1ict	-2.86719	4.18197
1ict	-3.10737	3.91134
1ict	-3.5029	4.64799
1ict	-2.7924	5.08903
1ict	-3.88291	3.93273
1ict	-4.62965	3.91295
1ict	-4.09976	4.40429
1ict	-3.90634	4.8171
1ict	-4.45943	3.82008
1ict	-3.05292	4.40478
1ict	-4.45724	3.88663
1ict	-4.31117	4.32938
1ict	-3.49408	4.80863
1ict	-3.22983	5.49551
1ict	-4.41793	3.90843
1ict	-3.09098	5.36266
1ict	-2.2032	5.31426
1ict	-4.49567	4.55929
1ict	-2.93067	5.46124
1ict	-3.60839	5.06819
1ict	-4.33342	4.16072
1ict	-4.00578	5.1073
1ict	-3.13582	5.27195
1ict	1.89814	2.43356
1ict	-3.42955	4.02365
1ict	-3.80123	4.55841
1ict	-2.28437	4.96303
1ict	-2.06673	5.3534
1ict	-3.41015	4.69834
1ict	-2.34096	4.30401
1ict	-3.00944	4.87193
1ict	-2.14014	5.2299
1ict	-3.53445	4.67519
1ict	-3.65626	4.39704
1ict	-4.35931	4.34882
1ict	-2.5592	5.45661
1ict	-4.36539	3.79878
1ict	-4.55323	4.2811
1ict	-2.96759	5.03744
1ict	-3.30274	5.2158
1ict	-3.74155	5.10554
1ict	-3.82669	5.22128
1ict	-4.4195	4.56578
1ict	-3.25669	5.51546
1ict	-3.00069	4.06079
1ict	-3.79378	4.95387
1ict	-4.65746	4.10508
1ict	-4.06584	5.07762
1ict	-3.43842	4.73797
1ict	-3.61529	4.39332
1ict	-3.55893	4.19215
1ict	-4.0601	4.07035
1ict	-4.28581	4.44861
1ict	-3.69877	4.89165
1ict	-3.89668	3.93801
1ict	-4.23674	3.78213
1ict	-3.76518	4.53461
1ict	-4.26826	4.51977
1ict	-3.67616	4.7026
1ict	-3.71766	-2.69994
1ict	-3.4563	4.77268
1ict	-3.39717	4.78959
1ict	-3.88546	4.45719
1ict	-4.34316	3.96303
1ict	-3.81125	-2.9383
1ict	-3.77104	-3.01396
1ict	-2.78367	-3.4194
1ict	-3.8245	-2.88014
1ict	-3.91109	4.4178
1ict	-3.82979	4.32842
1ict	-4.4462	3.85833
1ict	-2.94531	5.27013
1ict	-3.90957	4.38105
1ict	-3.54162	4.70224
1ict	-3.88647	3.97732
1ict	-3.52972	4.57002
1ict	-4.19375	4.29042
1ict	-4.15195	3.76741
1ict	-4.00779	3.8758
1ict	-2.36588	4.68448
1ict	-4.47752	3.82785
1ict	-4.11049	4.27144
1ict	-3.44465	4.73084
1ict	-3.74384	4.64248
1ict	-4.2879	4.13493
1ict	-4.54614	3.90004
1ict	-3.53189	5.29109
1ict	-3.16291	3.9808
1ict	-1.93321	5.41901
1ict	-2.80376	5.45903
1ict	-3.50862	5.49535
1ict	-2.2386	5.3859
1ict	-3.30251	5.26686
1ict	-4.35455	4.58768
1ict	-3.66855	5.02225
1ict	-2.06916	5.4576
1ict	-2.35615	5.45567
1ict	-3.40474	4.89216
1ict	-3.20422	5.53976
1ict	-3.30229	5.48841
1ict	-3.80483	-2.95182
1ict	-3.80615	-2.95318
1ict	-2.43321	-1.27992
1ict	1.99376	3.46792
1ict	-2.28056	5.34841
1ict	-3.61142	4.85261
1ict	-2.38592	5.29479
1ict	-2.81864	5.50872
1ict	-2.21537	5.41357
1ict	-2.74994	5.32428
1ict	-2.96304	4.98085
1ict	-3.52461	5.50797
1ict	-3.18388	5.5311
1ict	-2.44884	5.43712
1ict	-4.05557	5.11621
1ict	-3.03934	5.45438
1ict	-3.42336	5.07588
1ict	-2.87711	5.37465
1ict	-3.26157	5.51019
1ict	-3.37912	4.80891
1ict	-3.16406	3.98052
1ict	-3.47674	5.51318
1ict	-2.58974	5.4269
1ict	-3.25276	5.52641
1ict	-2.91603	5.19041
1ict	-4.51945	4.27492
1ict	-2.952	5.10836
1ict	-3.36279	4.94171
1ict	-2.83606	5.40117
1ict	-3.08528	4.47355
1ict	-2.85161	5.37556
1ict	-2.70273	5.09432
1ict	-4.30586	4.25715
1ict	-4.23832	4.58171
1ict	-2.85686	5.52416
1ict	-4.39937	4.08213
1ict	-3.66669	5.43484
1ict	-3.66881	5.46213
1ict	-3.88468	5.25448
1ict	-3.6576	4.7506
1ict	-3.4002	4.59517
1ict	-3.3623	5.0847
1ict	-3.92239	4.41781
1ict	-3.99418	4.26798
1ict	-3.9293	4.46347
1ict	-4.6446	3.70243
1ict	-2.14474	4.1074
1ict	-3.61594	4.27719
1ict	-3.99868	5.07716
1ict	-3.54915	4.83038
1ict	-3.13301	3.90928
1ict	-4.12087	4.28315
1ict	-4.02655	4.2089
1ict	-3.01025	4.1585
1ict	-3.60454	4.69505
1ict	-3.31741	4.3204
1ict	-3.86687	4.19775
1ict	-3.66813	4.94042
1ict	-3.04463	4.91368
1ict	-2.97472	5.09073
1ict	-3.6145	4.62287
1ict	-3.79417	4.58053
1ict	-4.48665	3.85581
1ict	-3.89423	4.128
1ict	-4.16774	4.48132
1ict	-3.74964	4.82104
1ict	-3.10402	4.96246
1ict	-2.8381	4.01043
1ict	-2.99235	5.4664
1ict	-3.19949	5.52836
1ict	-4.23048	4.75163
1ict	-3.16261	4.49953
1ict	-4.19662	4.38395
1ict	-2.8919	5.30553
1ict	-3.82184	5.06768
1ict	-3.81221	5.37767
1ict	-4.426	4.03725
1ict	-3.6788	4.54721
1ict	-3.08665	4.41542
1ict	-3.79733	5.02801
1ict	-2.76696	5.31085
1ict	-4.11834	4.27861
1ict	-3.56075	4.66658
1ict	-3.19845	5.08028
1ict	1.98137	2.55554
1ict	-3.73901	4.69896
1ict	-4.57134	4.34308
1ict	-4.14317	4.41715
1ict	-3.21191	4.89717
1ict	-3.38575	5.08421
1ict	-3.63747	5.46206
1ict	-3.32143	5.2539
1ict	-4.30614	4.23713
1ict	-3.39854	4.77185
1ict	-3.20588	5.37074
1ict	-3.36693	5.50115
1ict	-3.61958	5.47982
1ict	-2.14908	5.41924
1ict	-2.9615	5.02975
1ict	-3.70004	5.06517
1ict	-3.01613	4.42408
1ict	-4.20989	4.39467
1ict	-3.13923	4.94482
1ict	-4.03998	4.93399
1ict	-4.55553	4.46978
1ict	-3.44997	5.08283
1ict	-3.00894	5.4554
1ict	-3.79168	5.01051
1ict	-4.21631	4.84587
1ict	-3.06159	5.36369
1ict	-4.03521	4.81746
1ict	-3.97197	4.72694
1ict	-4.17218	4.87683
1ict	-2.81549	5.49965
1ict	-2.28392	5.37661
1ict	-4.01992	5.20587
1ict	-3.29346	5.03366
1ict	-3.37919	5.36233
1ict	-3.66139	4.68618
1ict	-3.28558	5.48056
1ict	-2.24182	5.3762
1ict	-3.08816	5.41089
1ict	-2.80435	5.46026
[truncated: 7,513 more rows]

## Sheet: Figure5-c&e_METAINFORMATION
Figure5-c&e_METAINFORMATION
PID	IRvsIS
rcav	1
dgdz	nan
m82i	0
cx9j	nan
yq3s	0
1ict	0
3ge8	1
0jpk	0
xcwn	0
8dud	0
hg9j	1
qdf1	1
t7a9	nan
rsnv	nan
1lr3	0
195j	1
iqk2	nan
msnd	1
kd6f	0
54nz	1
fpk0	nan
919a	0
sk28	1
nq65	0
n6qi	nan
3uea	nan
pgw9	1
leep	1
w103	nan
tgiq	1
f07u	nan
d467	1
gd8a	0

## Sheet: Figure5-e&f
Figure5-e&f
	CV-iteration
AUROC	0	1	2	3	4	5	6	7	8	9
Insuline resitance	0.590909	0.636364	0.643939	0.55303	0.704545	0.674242	0.651515	0.734848	0.628788	0.795455
Male sex	0.775735	0.849265	0.757353	0.75	0.878676	0.849265	0.658088	0.786765	0.786765	0.746324
	CV_Iteration
Avg. PR	0	1	2	3	4	5	6	7	8	9
Insuline resitance	0.581793	0.603409	0.550787	0.558962	0.593371	0.577846	0.606544	0.688249	0.628122	0.778569
Male sex	0.810925	0.866982	0.77203	0.766883	0.901428	0.868343	0.753597	0.835376	0.817906	0.758388
